# Supplementary material for: Body Composition and Its Outcomes and Management in Multiple Sclerosis: Narrative Review
Source: Nutrients. 2025 Mar 14;17(6):1021. doi: 10.3390/nu17061021 (PMC11946597; doi:10.3390/nu17061021)
Supplement: Supplementary file 1 [file nutrients-17-01021-s001.zip]

Archive with 1 entries (1 files):
- nutrients-3465648-supplementary.pdf
